# Supplementary material for: A Support Vector Machine-Assisted Metabolomics Approach for Non-Targeted Screening of Multi-Class Pesticides and Veterinary Drugs in Maize
Source: Molecules. 2024 Jun 26;29(13):3026. doi: 10.3390/molecules29133026 (PMC11243018; doi:10.3390/molecules29133026)
Supplement: Supplementary file 1 [file molecules-29-03026-s001.zip]

Archive with 1 entries (1 files):
- molecules-3024607-supplementary.pdf
